# Supplementary material for: Association between Dietary Behaviors and BMI Stratified by Sex and the ALDH2 rs671 Polymorphism in Japanese Adults
Source: Nutrients. 2022 Dec 1;14(23):5116. doi: 10.3390/nu14235116 (PMC9741124; doi:10.3390/nu14235116)
Supplement: Supplementary file 1 [file nutrients-14-05116-s001.zip]

Archive with 1 entries (1 files):
- nutrients-2036965-supplementary.pdf
